# Supplementary material for: Association of Fibroblast Growth Factor 23 With Ischemic Stroke and Its Subtypes: A Mendelian Randomization Study
Source: Front Genet. 2020 Dec 23;11:608517. doi: 10.3389/fgene.2020.608517 (PMC7785587; doi:10.3389/fgene.2020.608517)
Supplement: Supplementary file 1 [file Data_Sheet_1.xlsx]

## Sheet: Supplementary Table 1
Supplementary Table 1. Circulating FGF23 associated genetic variants.
SNP	Near Gene	Chr: Pos	A1/A2	EAF	Beta	SE	P-value	N	F-statistics
rs17216707	CYP24A1	20: 52732362	T/C	0.8	0.054	0.005	3.00×10-24	16624	116.64
rs2769071	ABO	9: 136145974	G/A	0.37	0.037	0.005	6.10×10-17	16624	54.76
rs11741640	RGS14	5: 176792743	G/A	0.73	0.039	0.005	1.60×10-16	16624	60.84
rs17479566	LINC01506	9: 71198013	T/C	0.22	0.031	0.005	2.00×10-09	16624	38.44
rs9925837	LINC01229	16: 79927303	G/A	0.13	0.035	0.006	5.10×10-09	16624	34.03
Five FGF23 (Fibroblast growth factor 23) associated SNPs (single nucleotide polymorphisms) were derived from a European-descent GWAS (Genome-wide association study) meta-analysis study (N = 16,624). β-estimates are interpreted as the relative difference in FGF23 concentration per minor allele. Abbreviation Chr: Pos means the chromosome and location of SNPs; EAF = the frequency of A1 allele in Eur…

## Sheet: Supplementary Table 2
Supplementary Table 2. FGF23 associated genetic variants mapped associations in ischemic stroke.
Trait	SNP	Near Gene	Chr: Pos	A1/A2	Beta†	SE	P-value
AIS	rs17216707	CYP24A1	20: 52732362	T/C	-0.0198	0.0129	1.23×10-01
	rs2769071	ABO	9: 136145974	G/A	0.0412	0.0116	3.84×10-04
	rs11741640	RGS14	5: 176792743	G/A	0.0016	0.011	8.83×10-01
	rs17479566	LINC01506	9: 71198013	T/C	0.0012	0.0133	9.30×10-01
	rs9925837	LINC01229	16: 79927303	G/A	0.0014	0.0139	9.20×10-01
LAS	rs17216707	CYP24A1	20: 52732362	T/C	0.0569	0.0323	7.80×10-02
	rs2769071	ABO	9: 136145974	G/A	0.1333	0.0285	2.79×10-06
	rs11741640	RGS14	5: 176792743	G/A	-0.0088	0.027	7.45×10-01
	rs17479566	LINC01506	9: 71198013	T/C	0.0332	0.0301	2.70×10-01
	rs9925837	LINC01229	16: 79927303	G/A	0.0323	0.0348	3.53×10-01
SVS	rs17216707	CYP24A1	20: 52732362	T/C	-0.0061	0.0298	8.38×10-01
	rs2769071	ABO	9: 136145974	G/A	-0.0068	0.0267	8.00×10-01
	rs11741640	RGS14	5: 176792743	G/A	-0.0137	0.0254	5.89×10-01
	rs17479566	LINC01506	9: 71198013	T/C	0.0076	0.028	7.85×10-01
	rs9925837	LINC01229	16: 79927303	G/A	-0.0286	0.0327	3.82×10-01
CES	rs17216707	CYP24A1	20: 52732362	T/C	-0.0303	0.0249	2.24×10-01
	rs2769071	ABO	9: 136145974	G/A	0.0866	0.0227	1.34×10-04
	rs11741640	RGS14	5: 176792743	G/A	0.0048	0.0212	8.20×10-01
	rs17479566	LINC01506	9: 71198013	T/C	-0.0028	0.0234	9.07×10-01
	rs9925837	LINC01229	16: 79927303	G/A	-0.0288	0.0272	2.90×10-01
The mapped associations were adjusted into increased FGF23 (Fibroblast growth factor 23) direction (†). AIS (any ischemic stroke), LAS (large atherosclerotic stroke), SVS (small vessel stroke), and CES (cardioembolic stroke) associated data are derived from the MEGASTROKE consortium. SNP = single nucleotide polymorphism; SE = standard error.

## Sheet: Supplementary Table 3
Supplementary Table 3. The pleiotropic associations with detected confounders for FGF23 associated SNPs.
SNP	Trait	Beta	SE	P-value	Study	PMID	year	N
rs2769071	High density lipoprotein	-0.0199	0.005	2.61×10-04	GLGC	24097068	2013	187167
A/G†	Low density lipoprotein	-0.0353	0.0054	3.06×10-10	GLGC	24097068	2013	173082
(ABO)‡	Total cholesterol	-0.0383	0.0051	7.48×10-13	GLGC	24097068	2013	187365
	Type 2 diabetes adjusted for BMI	-0.05	0.015	1.20×10-03	DIAGRAM	28566273	2017	159208
	Type 2 diabetes	-0.054	0.013	2.30×10-05	DIAGRAM	28566273	2017	159208
	Self-reported high cholesterol	-0.0053	0.0009	4.26×10-10	Neale B	UKBB	2017	337159
	Diabetes diagnosed by doctor	-0.002	0.0006	4.54×10-04	Neale B	UKBB	2017	336473
	Self-reported diabetes	-0.0017	0.0005	8.69×10-04	Neale B	UKBB	2017	337159
	Diastolic blood pressure	0.0167	0.0026	2.80×10-10	Neale B	UKBB	2017	317756
	Self-reported hypertension	0.0059	0.0011	2.85×10-07	Neale B	UKBB	2017	337159
	Vascular or heart problems diagnosed by doctor: high blood pressure	0.0065	0.0012	2.48×10-08	Neale B	UKBB	2017	336683
rs11741640	Self-reported hypertension	0.0045	0.0012	2.22×10-04	Neale B	UKBB	2017	337159
A/G†	Vascular or heart problems diagnosed by doctor: high blood pressure	0.0042	0.0012	5.66×10-04	Neale B	UKBB	2017	336683
(RGS14)‡	Alcohol intake frequency	0.0117	0.004	3.74×10-03	Neale B	UKBB	2017	336965
All pleiotropic associations were detected on the European-descent data. Abbreviation FGF23 = SE = standard error; SNPs = single nucleotide polymorphisms; PMID = Pubmed identifier; GLGC = Global Lipids Genetics Consortium; DIAGRAM = Diabetes Genetics Replication and Meta-analysis; Neale B = Neale Biobank. The mark † means effect allele with the other allele and ‡ means nearby gene.

## Sheet: Supplementary Table 4
Supplementary Table 4. MR analyses of FGF23 and IS and subtypes of five genetic variants.
Methods		Number of SNP	OR	95% lower	95% upper	P-value	Heterogeneity	Hete_P†
AIS	IVW	5	1.06271	0.918224	1.22993	0.414653
	WME	5	1.02174	0.829914	1.25791	0.839353
	Egger	5	0.472424	0.113127	1.97287	0.303836
	Egger intercept	5	0.0613513	-0.0449064	0.167609	0.257783
	PRESSO	5	1.06271	1.03419	1.09201	0.688908		0.0066
	Cochran’s Q	5					14.34	0.0062726
	I2	5					0.721
LAS	IVW	5	1.93675	1.35302	2.7723	0.000303722
	WME	5	1.75135	1.05889	2.89663	0.0290453
	Egger	5	1.19481	0.0196359	72.7025	0.932331
	Egger intercept	5	0.0362639	-0.266638	0.339166	0.81448
	PRESSO	5	1.93694	1.44116	2.60326	0.126911		0.0134
	Cochran’s Q	5					14.12	0.00693266
	I2	5					0.717
SVS	IVW	5	0.888257	0.635724	1.2411	0.487486
	WME	5	0.912554	0.615092	1.35387	0.649351
	Egger	5	0.947028	0.839309	1.06857	0.377008
	Egger intercept	5	-0.00284699	-0.133469	0.127775	0.965926
	PRESSO	5	0.88826	0.936599	0.842416	0.185235		0.958
	Cochran’s Q	5					0.75	0.944475
	I2	5					0
CES	IVW	5	1.09862	0.830146	1.45391	0.510626
	WME	5	0.940764	0.64191	1.37876	0.754203
	Egger	5	0.396544	0.0147333	10.6729	0.581916
	Egger intercept	5	0.120772	-0.0713691	0.312913	0.217967
	PRESSO	5	1.09863	1.05337	1.14583	0.76423		0.0034
	Cochran’s Q	5					16.79	0.00212443
	I2	5					0.762
Note: † Hete_P represents the P value of heterogeneity.

## Sheet: Supplementary Table 5
Supplementary Table 5. MR analyses of FGF23 and IS and subtypes of three genetic variants.
Methods		SNP	OR	95% lower	95% upper	P-value	Cochran's Q	Hete_P†	I2
AIS	IVW	3	0.896306	0.737647	1.08909	0.270741
	WME	3	0.91813	0.742153	1.13583	0.431411
	Egger	3	0.591956	0.267476	1.31007	0.195797
	Egger intercept	3	0.0331768	-0.0284139	0.0947674	0.291076
	Cochran’s Q test	3					1.16	0.559599	0
LAS	IVW	3	1.7407	1.07932	2.80736	0.0230282
	WME	3	1.76299	1.03887	2.99183	0.0356154
	Egger	3	1.80429	0.26127	12.4601	0.549444
	Egger intercept	3	-0.00282554	-0.150278	0.144627	0.97004
	Cochran’s Q test	3					0.02	0.992474	0
SVS	IVW	3	0.908682	0.583227	1.41575	0.672096
	WME	3	0.944264	0.573977	1.55343	0.821362
	Egger	3	0.921937	0.154062	5.51704	0.92905
	Egger intercept	3	-0.00114379	-0.138046	0.135758	0.986935
	Cochran’s Q test	3					0.7	0.704283	0
CES	IVW	3	0.758943	0.524134	1.09895	0.144179
	WME	3	0.742314	0.490365	1.12371	0.158954
	Egger	3	0.611247	0.137129	2.7246	0.518581
	Egger intercept	3	0.0170878	-0.097239	0.131415	0.769564
	Cochran’s Q test	3					0.48	0.785562	0
Note: † Hete_P represents the P value of Cochran's Q.

## Sheet: Supplementary Table 6
Supplementary Table 6. Associations of genetically predicted FGF23 levels with large atherosclerotic stroke (LAS).
Method	SNP	Near Gene	OR	95% lower	95% upper	P-value
	rs17216707	CYP24A1	1.76278	0.938153	3.31225	0.0781352
	rs17479566	LINC01506	1.77923	0.639106	4.95326	0.270031
	rs9925837	LINC01229	1.64296	0.575822	4.68774	0.353324
IVW	All		1.7407	1.07932	2.80736	0.0230282
WME	All		1.76299	1.03887	2.99183	0.0356154
Egger	All		1.80429	0.26127	12.4601	0.549444
Associations of genetically predicted FGF23 levels with large atherosclerotic stroke (LAS). The odds ratio (OR) represents the risk of LAS per genetically predicted 1 standard deviation increase of FGF23 levels, which equals to the center of each box, whereas the size of each box represents the weight of each SNP (single nucleotide polymorphism).

## Sheet: Supplementary Table 7
Supplementary Table 7. Leave-one-out sensitivity two-sample MR analysis based on the inverse variance weighted (IVW) model for FGF23 on ischemic stroke and its subtypes.
Outcome	SNP	Beta	SE	P-value
AIS	rs11741640	0.0731588	0.18664	0.695074
	rs17216707	0.191827	0.151949	0.206788
	rs17479566	0.0654758	0.172065	0.703553
	rs2769071	-0.0699683	0.0831301	0.399971
	rs9925837	0.0662809	0.173757	0.702864
	All	0.060821	0.141195	0.666644
LAS	rs11741640	0.910058	0.349446	0.00920649
	rs17216707	0.706104	0.480477	0.141673
	rs17479566	0.672837	0.423348	0.111988
	rs2769071	0.35149	0.203982	0.0848622
	rs9925837	0.682893	0.420874	0.104684
	All	0.661009	0.343779	0.0545084
CES	rs11741640	0.102797	0.38756	0.790823
	rs17216707	0.29105	0.363832	0.423737
	rs17479566	0.114216	0.359796	0.750905
	rs2769071	-0.17516	0.158629	0.2695
	rs9925837	0.165186	0.339324	0.626393
	All	0.094051	0.292891	0.748125
SVS	rs11741640	-0.0965689	0.195418	0.62119
	rs17216707	-0.147011	0.208595	0.480954
	rs17479566	-0.153703	0.182266	0.399069
	rs2769071	-0.123207	0.190025	0.516743
	rs9925837	-0.0766248	0.181459	0.672827
	All	-0.118494	0.170664	0.487486

## Sheet: Supplemental Table 8
Supplementary Table 8. Leave-one-out sensitivity two-sample MR analysis based on the inverse variance weighted (IVW) model for FGF23 on LAS.
Near Gene	SNP	Beta	SE	P-value
CYP24A1	rs17216707	0.537184	0.37368	0.150562
LINC01506	rs17479566	0.547968	0.275645	0.0468169
LINC01229	rs9925837	0.569387	0.273959	0.0376756
All	All	0.554155	0.243806	0.0230301

## Sheet: Supplemental Table 9
Supplementary Table 9. Multivariable MR Results adjust for the effects of obesity and smoking.
Confounder	Outcome	SNPs	OR	95%CI		Conditional F	QA	Hete_P†
BMI	LAS	5	1.77	1	3.13	14.16	3.37	0.185
Smoke	LAS	5	2.4	0.19	6.29	21.52	6.45	0.04
BMI	LAS	3	1.75	1.64	2.16	3.54	0.01	0
Smoke	LAS	3	1.74	1.64	1.78	62.51	0	0
The five FGF23 (Fibroblast growth factor 23) associated instruments and three effect instruments were tested the multivariable Mendelian randomization test[14]. The QA refers to Cochran’s Q minimization, a heterogeneity test robust for weak instruments, with Hete_P as its statistics result. And the Conditional F is the value of conditional F statistics. BMI (Body mass index) and Smoke (Current Sm…

## Sheet: VDIS_results (5)
Outcome	nsnp	Method	Estimate	Std Error	95%CI_L	95%CI_U	P-value	OR	OR_95%CI_L	OR_95%CI_U
AIS	107	Weighted median	0.0204102	0.0536293	-0.0847013	0.125522	0.703516	1.02062	0.918787	1.13374
		IVW	0.000780161	0.0436274	-0.084728	0.0862883	0.985733	1.00078	0.918762	1.09012
		MR-Egger	0.0392157	0.0575785	-0.0736361	0.152067	0.495819	1.03999	0.92901	1.16424
		(intercept)	-0.00210451	0.00205803	-0.00613817	0.00192915	0.306503
LAS	107	Weighted median	-0.083528	0.129879	-0.338085	0.171029	0.520144	0.919865	0.713134	1.18653
		IVW	-0.040444	0.0981641	-0.232842	0.151954	0.680336	0.960363	0.792279	1.16411
		MR-Egger	-0.0700857	0.129937	-0.324757	0.184586	0.589622	0.932314	0.722703	1.20272
		(intercept)	0.00158004	0.00451263	-0.00726456	0.0104246	0.726237
SVS	106	Weighted median	-0.0564631	0.11558	-0.282995	0.170069	0.625181	0.945101	0.753523	1.18539
		IVW	-0.0348492	0.0851967	-0.201832	0.132133	0.682507	0.965751	0.817232	1.14126
		MR-Egger	-0.0476468	0.112016	-0.267194	0.171901	0.670576	0.95347	0.765524	1.18756
		(intercept)	0.000705913	0.00398585	-0.00710622	0.00851804	0.859426
CES	106	Weighted median	0.104971	0.0982968	-0.0876874	0.297629	0.285567	1.11068	0.916047	1.34666
		IVW	0.0324997	0.0692914	-0.103309	0.168308	0.639049	1.03303	0.901848	1.1833
		MR-Egger	0.116479	0.0911843	-0.0622387	0.295197	0.201459	1.12353	0.939659	1.34339
		(intercept)	-0.00449116	0.00318988	-0.0107432	0.00176089	0.159149
表 循环25OHD对缺血性卒中及其亚型之间的因果关联								Supplementary Fig 1
Methods		SNP	OR/ Beta	95% lower	95% upper	Causal_P
AIS	IVW	60	1.0212	0.9372	1.11272	0.631956
	WME	60	1.01278	0.913334	1.12306	0.809653
	Egger	60	1.02197	0.916226	1.13991	0.696578
	Egger intercepta	60	-5.49327e-05	-0.00490705	0.00479719	0.982297
	PRESSO	60	1.0262	1.02278	1.02963	0.535168
LAS	IVW	60	0.940606	0.761131	1.1624	0.570827									Results of the previous test of the scheme in this study. The circulating 25-hydroxyvitamin D (25OHD) levels associated GWAS (Genome-wide association Study) data and the ischemic stroke associated data in MEGASTROKE consortium were applied in a previous test of our scheme. We selected 107 autosomal di-allele SNPs (single nucleotide polymorphisms), which were significantly associated (p < 5 × 10-8…
	WME	60	0.91575	0.714226	1.17414	0.487658
	Egger	60	0.931596	0.712452	1.21815	0.604575
	Egger intercepta	60	0.000669984	-0.0106257	0.0119657	0.907453
	PRESSO	60	0.940606	0.9332	0.948071	0.572978
SVS	IVW	59	0.992252	0.828148	1.18888	0.932799
	WME	59	0.947552	0.753882	1.19097	0.644219
	Egger	59	0.903785	0.72209	1.1312	0.377008
	Egger intercepta	59	0.00676871	-0.00299875	0.0165362	0.174392
	PRESSO	59	0.992252	0.991248	0.993257	0.933089
CES	IVW	59	1.02634	0.879853	1.19842	0.738
	WME	59	1.11066	0.914714	1.34859	0.289222
	Egger	59	1.02668	0.87987	1.19799	0.738027
	Egger intercepta	59	0.120772	-0.0713691	0.312913	0.217967
	PRESSO	59	1.02668	1.02317	1.03021	0.739234
注： a表示Egger截距及其95%置信区间效应单位为log OR（Odds Ratio），其余效应单位为每增加1个标准差的FGF23水平的OR值。 Egger截距以I2GX量化截距的稀释程度，Hetero_P值表示异质性/（截距稀释）统计学P值。b表示全局异质性检验的统计学P值。 IVW、 WME、Q、 PRESSO，m、OR/Beta、95% lower、95%upper、Causal _P分别表示随机效应的逆方差加权法、加权的中位数法、Cocrane Q检验、多效性残差和与异常值检测法；遗传工具数目、效应量、95%置信区间上界、95%置信区间下界、因果估计的P值；AIS、LAS、CES、SVS分别表示急性缺血性卒中、大动脉粥样硬化性卒中、心源性脑栓塞以及小血管性卒中。
Beta

[truncated: 5 more sheets: VD_pleiotropic associations (4), VDIS_107 (3), 25OHD_107 (2), 25OHD_113 (1), 25OHD_143 (0)]
